# Supplementary material for: Epidemiological Evidence Supports the Role of Microbial Interactions in Polymicrobial UTI Infections Revealed by In Vitro Research
Source: Antibiotics (Basel). 2025 Oct 14;14(10):1028. doi: 10.3390/antibiotics14101028 (PMC12561107; doi:10.3390/antibiotics14101028)
Supplement: Supplementary file 1 [file antibiotics-14-01028-s001.zip]

Archive with 1 entries (1 files):
- antibiotics-3813055-supplementary.pdf
